# Supplementary material for: Identification, Characterization, and Epidemiological Analysis of Lactococcus garvieae Fish Isolates Obtained in a Period of Eighteen Years
Source: Microorganisms. 2025 Feb 17;13(2):436. doi: 10.3390/microorganisms13020436 (PMC11858575; doi:10.3390/microorganisms13020436)
Supplement: Supplementary file 1 [file microorganisms-13-00436-s001.zip]

Archive with 1 entries (1 files):
- microorganisms-3480314-supplementary.pdf
